# Supplementary material for: Backbone conformation affects duplex initiation and duplex propagation in hybridisation of synthetic H-bonding oligomers
Source: Org Biomol Chem. 2018 May 23;16(22):4183–90. doi: 10.1039/c8ob00819a (PMC5989393; doi:10.1039/c8ob00819a)
Supplement: Supplementary file 2 [file OB-016-C8OB00819A-s002.cif]

# Electronic Supplementary Material (ESI) for Organic & Biomolecular Chemistry.
# This journal is © The Royal Society of Chemistry 2018

####################################################################### 
# 
# This file contains crystal structure data downloaded from the 
# Cambridge Structural Database (CSD) hosted by the Cambridge 
# Crystallographic Data Centre (CCDC).
# 
# Full information about CCDC data access policies and citation 
# guidelines are available at http://www.ccdc.cam.ac.uk/access/V1 
# 
# Audit and citation data items may have been added by the CCDC. 
# Please retain this information to preserve the provenance of 
# this file and to allow appropriate attribution of the data. 
# 
#######################################################################

data_och544p21c
_database_code_depnum_ccdc_archive 'CCDC 1835177'
_audit_update_record             
;
2018-04-06 deposited with the CCDC.
2018-04-30 downloaded from the CCDC.
;
_audit_creation_date             2018-04-06
_audit_creation_method           
;
Olex2 1.2
(compiled Nov 22 2016 11:51:51 for OlexSys, GUI svn.r5269)
;
_chemical_name_common            ?
_chemical_name_systematic        
;
 ?
;
_chemical_formula_moiety         'C72 H112 N2 O8 P2'
_chemical_formula_sum            'C72 H112 N2 O8 P2'
_chemical_formula_weight         1195.57
_chemical_melting_point          ?
loop_
_atom_type_symbol
_atom_type_description
_atom_type_scat_dispersion_real
_atom_type_scat_dispersion_imag
_atom_type_scat_source
C C 0.0033 0.0016 'International Tables Vol C Tables 4.2.6.8 and 6.1.1.4'
H H 0.0000 0.0000 'International Tables Vol C Tables 4.2.6.8 and 6.1.1.4'
N N 0.0061 0.0033 'International Tables Vol C Tables 4.2.6.8 and 6.1.1.4'
O O 0.0106 0.0060 'International Tables Vol C Tables 4.2.6.8 and 6.1.1.4'
P P 0.1023 0.0942 'International Tables Vol C Tables 4.2.6.8 and 6.1.1.4'

_shelx_space_group_comment       
;
The symmetry employed for this shelxl refinement is uniquely defined
by the following loop, which should always be used as a source of
symmetry information in preference to the above space-group names.
They are only intended as comments.
;
_space_group_crystal_system      monoclinic
_space_group_IT_number           14
_space_group_name_H-M_alt        'P 1 21/c 1'
_space_group_name_Hall           '-P 2ybc'
loop_
_space_group_symop_operation_xyz
'x, y, z'
'-x, y+1/2, -z+1/2'
'-x, -y, -z'
'x, -y-1/2, z-1/2'

_cell_length_a                   21.0973(5)
_cell_length_b                   11.5790(3)
_cell_length_c                   14.9601(4)
_cell_angle_alpha                90
_cell_angle_beta                 109.030(2)
_cell_angle_gamma                90
_cell_volume                     3454.81(16)
_cell_formula_units_Z            2
_cell_measurement_reflns_used    4868
_cell_measurement_temperature    150
_cell_measurement_theta_max      24.456
_cell_measurement_theta_min      2.273
_shelx_estimated_absorpt_T_max   0.976
_shelx_estimated_absorpt_T_min   0.953
_exptl_absorpt_coefficient_mu    0.117
_exptl_absorpt_correction_T_max  0.9764
_exptl_absorpt_correction_T_min  0.9536
_exptl_absorpt_correction_type   multi-scan
_exptl_absorpt_process_details   
;
 TWINABS-2008/2 (Bruker,2010) was used for absorption correction.
 
For component 1:
 wR2(int) was 0.1338 before and 0.0538 after correction.
 The Ratio of minimum to maximum transmission is 0.77.
 The \l/2 correction factor is Not present

Final HKLF 4 output contains 58563 reflections, Rint = 0.0874
 (10951 with I > 3sig(I), Rint = 0.0335)
;
_exptl_absorpt_special_details   ?
_exptl_crystal_colour            colourless
_exptl_crystal_colour_primary    colourless
_exptl_crystal_density_diffrn    1.149
_exptl_crystal_density_meas      .
_exptl_crystal_density_method    'not measured'
_exptl_crystal_description       plate
_exptl_crystal_F_000             1304
_exptl_crystal_size_max          0.42
_exptl_crystal_size_mid          0.32
_exptl_crystal_size_min          0.21
_exptl_special_details           
;
 ?
;
_exptl_transmission_factor_max   ?
_exptl_transmission_factor_min   ?
_diffrn_reflns_av_R_equivalents  0.0508
_diffrn_reflns_av_unetI/netI     0.0449
_diffrn_reflns_Laue_measured_fraction_full 0.997
_diffrn_reflns_Laue_measured_fraction_max 0.992
_diffrn_reflns_limit_h_max       27
_diffrn_reflns_limit_h_min       -27
_diffrn_reflns_limit_k_max       14
_diffrn_reflns_limit_k_min       -15
_diffrn_reflns_limit_l_max       19
_diffrn_reflns_limit_l_min       -19
_diffrn_reflns_number            32750
_diffrn_reflns_point_group_measured_fraction_full 0.997
_diffrn_reflns_point_group_measured_fraction_max 0.992
_diffrn_reflns_theta_full        25.242
_diffrn_reflns_theta_max         27.588
_diffrn_reflns_theta_min         1.021
_diffrn_ambient_temperature      150
_diffrn_detector_area_resol_mean ?
_diffrn_measured_fraction_theta_full 0.997
_diffrn_measured_fraction_theta_max 0.992
_diffrn_measurement_device_type  'Bruker APEX-II CCD'
_diffrn_measurement_method       '\f and \w scans'
_diffrn_radiation_monochromator  graphite
_diffrn_radiation_type           MoK\a
_diffrn_radiation_wavelength     0.71073
_diffrn_source                   ?
_diffrn_standards_number         ?
_reflns_Friedel_coverage         0.000
_reflns_Friedel_fraction_full    .
_reflns_Friedel_fraction_max     .
_reflns_number_gt                5179
_reflns_number_total             7942
_reflns_special_details          
;
 Reflections were merged by SHELXL according to the crystal
 class for the calculation of statistics and refinement.
 
 _reflns_Friedel_fraction is defined as the number of unique
 Friedel pairs measured divided by the number that would be
 possible theoretically, ignoring centric projections and
 systematic absences.
;
_reflns_threshold_expression     'I > 2\s(I)'
_computing_cell_refinement       'SAINT v7.60A (Bruker, 2009)'
_computing_data_collection       ?
_computing_data_reduction        'SAINT v7.60A (Bruker, 2009)'
_computing_molecular_graphics    'Olex2 (Dolomanov et al., 2009)'
_computing_publication_material  'Olex2 (Dolomanov et al., 2009)'
_computing_structure_refinement  'ShelXL (Sheldrick, 2015)'
_computing_structure_solution    "'ShelXT (Sheldrick, 2018)"
_refine_diff_density_max         1.390
_refine_diff_density_min         -1.366
_refine_diff_density_rms         0.135
_refine_ls_extinction_coef       .
_refine_ls_extinction_method     none
_refine_ls_goodness_of_fit_ref   1.904
_refine_ls_hydrogen_treatment    constr
_refine_ls_matrix_type           full
_refine_ls_number_parameters     327
_refine_ls_number_reflns         7942
_refine_ls_number_restraints     207
_refine_ls_R_factor_all          0.1938
_refine_ls_R_factor_gt           0.1540
_refine_ls_restrained_S_all      1.951
_refine_ls_shift/su_max          0.014
_refine_ls_shift/su_mean         0.001
_refine_ls_structure_factor_coef Fsqd
_refine_ls_weighting_details     
'w=1/[\s^2^(Fo^2^)+(0.2000P)^2^] where P=(Fo^2^+2Fc^2^)/3'
_refine_ls_weighting_scheme      calc
_refine_ls_wR_factor_gt          0.4485
_refine_ls_wR_factor_ref         0.4875
_refine_special_details          ?
_olex2_refinement_description    
;
1. Fixed Uiso
 At 1.2 times of:
  All C(H) groups, All C(H,H) groups, All C(H,H,H,H) groups
 At 1.5 times of:
  All C(H,H,H) groups
2. Restrained distances
 P1-C16
 2.6 with sigma of 0.02
 C15-C16 \\sim C15-C18 \\sim C15-C17 \\sim C15-C18
 with sigma of 0.003
 C19-C20 \\sim C19-C21 \\sim C19-C22 \\sim C19-C20
 with sigma of 0.003
3. Rigid bond restraints
 C1, C2, C3, C4, C5, C6, C7, C8, C9, C10, C11, C12, C13, C14, C15, C15', C16,
 C16', C17, C17', C18, C18', C19, C19', C20, C20', C21, C21', C22, C22', C23,
 C24, C25, C26, C27, C28, C29, C30, C31, C32, C33, C34, C35, C28', C29', C32',
 C34', C30', C31', C33'
 with sigma for 1-2 distances of 0.003 and sigma for 1-3 distances of 0.006
4. Uiso/Uaniso restraints and constraints
C1 \\sim C2 \\sim C3 \\sim C4 \\sim C5 \\sim C6 \\sim C7 \\sim C8 \\sim C9
\\sim C10 \\sim C11 \\sim C12 \\sim C13 \\sim C14 \\sim C15 \\sim C15' \\sim
C16 \\sim C16' \\sim C17 \\sim C17' \\sim C18 \\sim C18' \\sim C19 \\sim C19'
\\sim C20 \\sim C20' \\sim C21 \\sim C21' \\sim C22 \\sim C22' \\sim C23 \\sim
C24 \\sim C25 \\sim C26 \\sim C27 \\sim C28 \\sim C29 \\sim C30 \\sim C31 \\sim
C32 \\sim C33 \\sim C34 \\sim C35 \\sim C28' \\sim C29' \\sim C32' \\sim C34'
\\sim C30' \\sim C31' \\sim C33': within 2A with sigma of 0.003 and sigma for
terminal atoms of 0.006
5. Others
 Sof(C15')=Sof(C17')=Sof(H17D)=Sof(H17E)=Sof(H17F)=Sof(C18')=Sof(H18D)=
 Sof(H18E)=Sof(H18F)=Sof(C19')=Sof(C20')=Sof(H20D)=Sof(H20E)=Sof(H20F)=
 Sof(C21')=Sof(H21D)=Sof(H21E)=Sof(H21F)=Sof(C22')=Sof(H22D)=Sof(H22E)=
 Sof(H22F)=Sof(H27C)=Sof(H27D)=Sof(O4')=Sof(C28')=Sof(H28')=Sof(C29')=Sof(H29C)=
 Sof(H29D)=Sof(C32')=Sof(H32D)=Sof(H32E)=Sof(H32F)=Sof(C34')=Sof(H34D)=
 Sof(H34E)=Sof(H34F)=Sof(C30')=Sof(H30C)=Sof(H30D)=Sof(C31')=Sof(H31C)=
 Sof(H31D)=Sof(C33')=Sof(H33C)=Sof(H33D)=1-FVAR(1)
 Sof(C15)=Sof(C17)=Sof(H17A)=Sof(H17B)=Sof(H17C)=Sof(C18)=Sof(H18A)=Sof(H18B)=
 Sof(H18C)=Sof(C19)=Sof(C20)=Sof(H20A)=Sof(H20B)=Sof(H20C)=Sof(C21)=Sof(H21A)=
 Sof(H21B)=Sof(H21C)=Sof(C22)=Sof(H22A)=Sof(H22B)=Sof(H22C)=Sof(H27A)=Sof(H27B)=
 Sof(O4)=Sof(C28)=Sof(H28)=Sof(C29)=Sof(H29A)=Sof(H29B)=Sof(C30)=Sof(H30A)=
 Sof(H30B)=Sof(C31)=Sof(H31A)=Sof(H31B)=Sof(C32)=Sof(H32A)=Sof(H32B)=Sof(H32C)=
 Sof(C33)=Sof(H33A)=Sof(H33B)=Sof(C34)=Sof(H34A)=Sof(H34B)=Sof(H34C)=FVAR(1)
6.a Free rotating group:
 O4(C28,C29,C30,C31,C32,C33,C34,C35,O4',C28',C29',C32',C34',C30',C31',C33')
6.b Ternary CH refined with riding coordinates:
 C28(H28), C28'(H28')
6.c Secondary CH2 refined with riding coordinates:
 C7(H7A,H7B), C14(H14A,H14B), C23(H23A,H23B), C27(H27C,H27D), C27(H27A,H27B),
 C29(H29A,H29B), C30(H30A,H30B), C31(H31A,H31B), C33(H33A,H33B), C29'(H29C,
 H29D), C30'(H30C,H30D), C31'(H31C,H31D), C33'(H33C,H33D)
6.d Aromatic/amide H refined with riding coordinates:
 C2(H2), C3(H3), C4(H4), C5(H5), C9(H9), C10(H10), C12(H12), C13(H13), C25(H25)
6.e Idealised Me refined as rotating group:
 C16(H16A,H16B,H16C), C16'(H16D,H16E,H16F), C17(H17A,H17B,H17C), C17'(H17D,
 H17E,H17F), C18(H18A,H18B,H18C), C18'(H18D,H18E,H18F), C20(H20A,H20B,H20C),
 C20'(H20D,H20E,H20F), C21(H21A,H21B,H21C), C21'(H21D,H21E,H21F), C22(H22A,H22B,
 H22C), C22'(H22D,H22E,H22F), C32(H32A,H32B,H32C), C34(H34A,H34B,H34C),
 C35(H35A,H35B,H35C), C32'(H32D,H32E,H32F), C34'(H34D,H34E,H34F)
;
_atom_sites_solution_hydrogens   geom
_atom_sites_solution_primary     ?
_atom_sites_solution_secondary   ?
loop_
_atom_site_label
_atom_site_type_symbol
_atom_site_fract_x
_atom_site_fract_y
_atom_site_fract_z
_atom_site_U_iso_or_equiv
_atom_site_adp_type
_atom_site_occupancy
_atom_site_site_symmetry_order
_atom_site_calc_flag
_atom_site_refinement_flags_posn
_atom_site_refinement_flags_adp
_atom_site_refinement_flags_occupancy
_atom_site_disorder_assembly
_atom_site_disorder_group
P1 P 0.54923(7) 0.85869(11) 0.63445(9) 0.0521(5) Uani 1 1 d D . . . .
N1 N 0.81493(19) 1.0112(4) 0.3623(3) 0.0567(11) Uani 1 1 d . . . . .
O1 O 0.8029(2) 1.3155(5) 0.2165(4) 0.0892(16) Uani 1 1 d . . . . .
O2 O 0.64367(14) 0.8436(3) 0.5491(2) 0.0492(9) Uani 1 1 d . . . . .
O3 O 0.49707(18) 0.9430(3) 0.6378(2) 0.0549(9) Uani 1 1 d . . . . .
C1 C 0.7718(3) 1.2261(7) 0.1625(5) 0.0776(12) Uani 1 1 d . U . . .
C2 C 0.7418(3) 1.2304(8) 0.0652(5) 0.0890(14) Uani 1 1 d . U . . .
H2 H 0.741854 1.299833 0.031470 0.107 Uiso 1 1 calc R . . . .
C3 C 0.7112(3) 1.1292(8) 0.0172(6) 0.0965(15) Uani 1 1 d . U . . .
H3 H 0.691274 1.129759 -0.049668 0.116 Uiso 1 1 calc R . . . .
C4 C 0.7103(3) 1.0339(8) 0.0655(5) 0.0944(14) Uani 1 1 d . U . . .
H4 H 0.688206 0.967147 0.033074 0.113 Uiso 1 1 calc R . . . .
C5 C 0.7416(3) 1.0299(7) 0.1641(5) 0.0831(13) Uani 1 1 d . U . . .
H5 H 0.740812 0.959940 0.196892 0.100 Uiso 1 1 calc R . . . .
C6 C 0.7731(2) 1.1246(6) 0.2139(4) 0.0723(11) Uani 1 1 d . U . . .
C7 C 0.8079(2) 1.1226(6) 0.3206(4) 0.0682(13) Uani 1 1 d . U . . .
H7A H 0.853092 1.157053 0.334626 0.082 Uiso 1 1 calc R . . . .
H7B H 0.782315 1.171916 0.350690 0.082 Uiso 1 1 calc R . . . .
C8 C 0.7715(2) 0.9709(4) 0.4084(3) 0.0438(9) Uani 1 1 d . U . . .
C9 C 0.7903(2) 0.8817(4) 0.4754(3) 0.0431(8) Uani 1 1 d . U . . .
H9 H 0.833774 0.848605 0.490584 0.052 Uiso 1 1 calc R . . . .
C10 C 0.7466(2) 0.8416(4) 0.5192(3) 0.0420(8) Uani 1 1 d . U . . .
H10 H 0.759948 0.780505 0.563776 0.050 Uiso 1 1 calc R . . . .
C11 C 0.6838(2) 0.8891(4) 0.4991(3) 0.0401(8) Uani 1 1 d . U . . .
C12 C 0.6636(2) 0.9775(4) 0.4335(3) 0.0406(8) Uani 1 1 d . U . . .
H12 H 0.620436 1.011158 0.419926 0.049 Uiso 1 1 calc R . . . .
C13 C 0.7072(2) 1.0163(4) 0.3881(3) 0.0425(8) Uani 1 1 d . U . . .
H13 H 0.692931 1.075474 0.341877 0.051 Uiso 1 1 calc R . . . .
C14 C 0.5876(2) 0.9114(4) 0.5486(3) 0.0439(10) Uani 1 1 d . U . . .
H14A H 0.553833 0.909806 0.484552 0.053 Uiso 1 1 calc R . . . .
H14B H 0.601988 0.992475 0.563619 0.053 Uiso 1 1 calc R . . . .
C15 C 0.5274(6) 0.7150(14) 0.6245(8) 0.087(2) Uiso 0.503(4) 1 d D U P A 1
C15' C 0.5070(8) 0.7210(15) 0.5830(13) 0.083(2) Uiso 0.497(4) 1 d . U P A 2
C16 C 0.4829(5) 0.7134(9) 0.5243(8) 0.117(2) Uiso 1 1 d D U . A 1
H16A H 0.439363 0.747205 0.519909 0.175 Uiso 1 1 calc GR . . A 1
H16B H 0.476469 0.633560 0.501485 0.175 Uiso 1 1 calc GR . . A 1
H16C H 0.503451 0.758485 0.485602 0.175 Uiso 1 1 calc GR . . A 1
C16' C 0.4449(5) 0.7642(8) 0.4764(7) 0.110(2) Uiso 1 1 d . U . A 2
H16D H 0.424355 0.695632 0.440121 0.165 Uiso 1 1 calc GR . . A 2
H16E H 0.465690 0.811219 0.439057 0.165 Uiso 1 1 calc GR . . A 2
H16F H 0.410453 0.809682 0.491239 0.165 Uiso 1 1 calc GR . . A 2
C17 C 0.5748(8) 0.6208(13) 0.6224(13) 0.091(3) Uiso 0.503(4) 1 d D U P A 1
H17A H 0.566458 0.596002 0.556956 0.136 Uiso 0.503(4) 1 calc GR . P A 1
H17B H 0.568193 0.555392 0.659979 0.136 Uiso 0.503(4) 1 calc GR . P A 1
H17C H 0.620937 0.649048 0.648959 0.136 Uiso 0.503(4) 1 calc GR . P A 1
C17' C 0.5489(8) 0.6389(14) 0.5447(12) 0.088(3) Uiso 0.497(4) 1 d . U P A 2
H17D H 0.519853 0.578987 0.506056 0.133 Uiso 0.497(4) 1 calc GR . P A 2
H17E H 0.583619 0.602739 0.597655 0.133 Uiso 0.497(4) 1 calc GR . P A 2
H17F H 0.570135 0.682417 0.505915 0.133 Uiso 0.497(4) 1 calc GR . P A 2
C18 C 0.4779(8) 0.6879(16) 0.6730(12) 0.089(3) Uiso 0.503(4) 1 d D U P A 1
H18A H 0.501237 0.679030 0.740962 0.134 Uiso 0.503(4) 1 calc GR . P A 1
H18B H 0.454556 0.615899 0.647506 0.134 Uiso 0.503(4) 1 calc GR . P A 1
H18C H 0.445248 0.750896 0.662511 0.134 Uiso 0.503(4) 1 calc GR . P A 1
C18' C 0.4704(8) 0.6579(14) 0.6315(12) 0.083(3) Uiso 0.497(4) 1 d . U P A 2
H18D H 0.445115 0.711742 0.657571 0.124 Uiso 0.497(4) 1 calc GR . P A 2
H18E H 0.501549 0.613495 0.682941 0.124 Uiso 0.497(4) 1 calc GR . P A 2
H18F H 0.439190 0.605098 0.587261 0.124 Uiso 0.497(4) 1 calc GR . P A 2
C19 C 0.6281(5) 0.8768(9) 0.7542(7) 0.0500(17) Uiso 0.503(4) 1 d D U P A 1
C19' C 0.6044(5) 0.8303(9) 0.7434(7) 0.0490(17) Uiso 0.497(4) 1 d . U P A 2
C20 C 0.6899(5) 0.8036(10) 0.7621(8) 0.060(2) Uiso 0.503(4) 1 d D U P A 1
H20A H 0.730274 0.851134 0.786889 0.091 Uiso 0.503(4) 1 calc GR . P A 1
H20B H 0.686933 0.774054 0.699539 0.091 Uiso 0.503(4) 1 calc GR . P A 1
H20C H 0.692077 0.738717 0.805095 0.091 Uiso 0.503(4) 1 calc GR . P A 1
C20' C 0.6559(5) 0.7331(9) 0.7530(8) 0.052(2) Uiso 0.497(4) 1 d . U P A 2
H20D H 0.673060 0.736267 0.699604 0.078 Uiso 0.497(4) 1 calc GR . P A 2
H20E H 0.634254 0.658189 0.753278 0.078 Uiso 0.497(4) 1 calc GR . P A 2
H20F H 0.693032 0.742723 0.812274 0.078 Uiso 0.497(4) 1 calc GR . P A 2
C21 C 0.6003(6) 0.8582(11) 0.8354(8) 0.063(2) Uiso 0.503(4) 1 d D U P A 1
H21A H 0.635637 0.873053 0.895668 0.094 Uiso 0.503(4) 1 calc GR . P A 1
H21B H 0.584617 0.778379 0.834164 0.094 Uiso 0.503(4) 1 calc GR . P A 1
H21C H 0.562811 0.911274 0.828386 0.094 Uiso 0.503(4) 1 calc GR . P A 1
C21' C 0.5709(5) 0.8187(10) 0.8189(8) 0.053(2) Uiso 0.497(4) 1 d . U P A 2
H21D H 0.605272 0.815854 0.881456 0.080 Uiso 0.497(4) 1 calc GR . P A 2
H21E H 0.544291 0.747574 0.808236 0.080 Uiso 0.497(4) 1 calc GR . P A 2
H21F H 0.541512 0.885247 0.815624 0.080 Uiso 0.497(4) 1 calc GR . P A 2
C22 C 0.6521(6) 1.0017(11) 0.7603(9) 0.066(3) Uiso 0.503(4) 1 d D U P A 1
H22A H 0.615442 1.053441 0.760896 0.099 Uiso 0.503(4) 1 calc GR . P A 1
H22B H 0.666039 1.019453 0.705414 0.099 Uiso 0.503(4) 1 calc GR . P A 1
H22C H 0.690091 1.012534 0.818388 0.099 Uiso 0.503(4) 1 calc GR . P A 1
C22' C 0.6476(5) 0.9399(12) 0.7667(8) 0.0526(19) Uiso 0.497(4) 1 d . U P A 2
H22D H 0.683182 0.930071 0.827617 0.079 Uiso 0.497(4) 1 calc GR . P A 2
H22E H 0.619488 1.005955 0.770344 0.079 Uiso 0.497(4) 1 calc GR . P A 2
H22F H 0.667681 0.953710 0.717138 0.079 Uiso 0.497(4) 1 calc GR . P A 2
C23 C 0.8716(2) 0.9406(5) 0.3588(4) 0.0520(10) Uani 1 1 d . U . . .
H23A H 0.876643 0.949367 0.295642 0.062 Uiso 1 1 calc R . . . .
H23B H 0.861244 0.858460 0.366218 0.062 Uiso 1 1 calc R . . . .
C24 C 0.9381(2) 0.9702(4) 0.4336(3) 0.0484(8) Uani 1 1 d . U . . .
C25 C 0.9435(2) 1.0535(4) 0.5048(3) 0.0502(10) Uani 1 1 d . U . . .
H25 H 0.904229 1.091326 0.507592 0.060 Uiso 1 1 calc R . . . .
C26 C 0.9966(2) 0.9198(4) 0.4314(3) 0.0492(9) Uani 1 1 d . U . . .
C27 C 0.9880(2) 0.8355(4) 0.3621(3) 0.0462(9) Uani 1 1 d . U . . .
H27C H 0.955275 0.865438 0.302993 0.055 Uiso 0.497(4) 1 calc R . P A 2
H27D H 0.967231 0.767416 0.381458 0.055 Uiso 0.497(4) 1 calc R . P A 2
H27A H 0.982594 0.875504 0.301579 0.055 Uiso 0.503(4) 1 calc R . P A 1
H27B H 0.945141 0.795527 0.355048 0.055 Uiso 0.503(4) 1 calc R . P A 1
O4 O 1.0378(2) 0.7501(4) 0.3740(4) 0.183(7) Uiso 0.503(4) 1 d . . P A 1
C28 C 1.0042(2) 0.6416(4) 0.3086(4) 0.120(2) Uiso 0.503(4) 1 d G U P A 1
H28 H 1.044268 0.629239 0.287880 0.144 Uiso 0.503(4) 1 calc R . P A 1
C29 C 1.0320(3) 0.5631(4) 0.3960(5) 0.129(2) Uiso 0.503(4) 1 d G U P A 1
H29A H 1.025243 0.605169 0.449730 0.154 Uiso 0.503(4) 1 calc R . P A 1
H29B H 1.002388 0.494542 0.384612 0.154 Uiso 0.503(4) 1 calc R . P A 1
C30 C 1.1046(3) 0.5171(4) 0.4312(5) 0.126(2) Uiso 0.503(4) 1 d G U P A 1
H30A H 1.103860 0.436343 0.409057 0.152 Uiso 0.503(4) 1 calc R . P A 1
H30B H 1.131161 0.562631 0.400056 0.152 Uiso 0.503(4) 1 calc R . P A 1
C31 C 1.1415(4) 0.5186(5) 0.5367(5) 0.130(3) Uiso 0.503(4) 1 d G U P A 1
H31A H 1.112762 0.556801 0.568697 0.156 Uiso 0.503(4) 1 calc R . P A 1
H31B H 1.182662 0.565540 0.549008 0.156 Uiso 0.503(4) 1 calc R . P A 1
C32 C 1.1607(4) 0.3997(6) 0.5795(6) 0.129(4) Uiso 0.503(4) 1 d G U P A 1
H32A H 1.121998 0.347846 0.557005 0.194 Uiso 0.503(4) 1 calc GR . P A 1
H32B H 1.174643 0.405251 0.648617 0.194 Uiso 0.503(4) 1 calc GR . P A 1
H32C H 1.197743 0.369247 0.560658 0.194 Uiso 0.503(4) 1 calc GR . P A 1
C33 C 0.9575(3) 0.6703(4) 0.2058(4) 0.114(2) Uiso 0.503(4) 1 d G U P A 1
H33A H 0.918818 0.715823 0.209907 0.137 Uiso 0.503(4) 1 calc R . P A 1
H33B H 0.939800 0.597027 0.172989 0.137 Uiso 0.503(4) 1 calc R . P A 1
C34 C 0.9925(4) 0.7392(6) 0.1447(4) 0.117(3) Uiso 0.503(4) 1 d G U P A 1
H34A H 0.958320 0.773515 0.090144 0.176 Uiso 0.503(4) 1 calc GR . P A 1
H34B H 1.020634 0.686577 0.122565 0.176 Uiso 0.503(4) 1 calc GR . P A 1
H34C H 1.020438 0.800410 0.183143 0.176 Uiso 0.503(4) 1 calc GR . P A 1
C35 C 0.8047(6) 1.4288(6) 0.1739(8) 0.137(4) Uani 1 1 d G U . . .
H35A H 0.836679 1.426947 0.138890 0.206 Uiso 1 1 calc GR . . . .
H35B H 0.818626 1.487427 0.223717 0.206 Uiso 1 1 calc GR . . . .
H35C H 0.759965 1.447761 0.130525 0.206 Uiso 1 1 calc GR . . . .
O4' O 1.0486(2) 0.7945(4) 0.3393(4) 0.113(4) Uiso 0.497(4) 1 d G . P A 2
C28' C 1.0313(3) 0.6820(4) 0.2786(4) 0.116(2) Uiso 0.497(4) 1 d G U P A 2
H28' H 1.074379 0.649329 0.275611 0.139 Uiso 0.497(4) 1 calc R . P A 2
C29' C 0.9957(2) 0.5857(4) 0.3154(5) 0.121(2) Uiso 0.497(4) 1 d G U P A 2
H29C H 0.988066 0.519158 0.271614 0.145 Uiso 0.497(4) 1 calc R . P A 2
H29D H 0.951209 0.614412 0.314254 0.145 Uiso 0.497(4) 1 calc R . P A 2
C32' C 1.1508(3) 0.4346(5) 0.5198(5) 0.124(3) Uiso 0.497(4) 1 d G U P A 2
H32D H 1.181759 0.449479 0.583526 0.186 Uiso 0.497(4) 1 calc GR . P A 2
H32E H 1.176315 0.422461 0.476365 0.186 Uiso 0.497(4) 1 calc GR . P A 2
H32F H 1.124134 0.365557 0.520664 0.186 Uiso 0.497(4) 1 calc GR . P A 2
C34' C 1.0219(5) 0.8043(6) 0.1273(4) 0.124(4) Uiso 0.497(4) 1 d G U P A 2
H34D H 1.028701 0.877063 0.162540 0.186 Uiso 0.497(4) 1 calc GR . P A 2
H34E H 0.993098 0.817840 0.061971 0.186 Uiso 0.497(4) 1 calc GR . P A 2
H34F H 1.065262 0.774003 0.127346 0.186 Uiso 0.497(4) 1 calc GR . P A 2
C30' C 1.0342(3) 0.5430(4) 0.4164(5) 0.128(2) Uiso 0.497(4) 1 d G U P A 2
H30C H 1.009409 0.581585 0.453919 0.153 Uiso 0.497(4) 1 calc R . P A 2
H30D H 1.020011 0.461161 0.413077 0.153 Uiso 0.497(4) 1 calc R . P A 2
C31' C 1.1045(3) 0.5372(5) 0.4869(5) 0.129(2) Uiso 0.497(4) 1 d G U P A 2
H31C H 1.130728 0.593260 0.463260 0.155 Uiso 0.497(4) 1 calc R . P A 2
H31D H 1.100727 0.571276 0.545639 0.155 Uiso 0.497(4) 1 calc R . P A 2
C33' C 0.9875(4) 0.7144(5) 0.1751(4) 0.116(3) Uiso 0.497(4) 1 d G U P A 2
H33C H 0.944248 0.746581 0.176178 0.139 Uiso 0.497(4) 1 calc R . P A 2
H33D H 0.977658 0.643297 0.136323 0.139 Uiso 0.497(4) 1 calc R . P A 2

loop_
_atom_site_aniso_label
_atom_site_aniso_U_11
_atom_site_aniso_U_22
_atom_site_aniso_U_33
_atom_site_aniso_U_23
_atom_site_aniso_U_13
_atom_site_aniso_U_12
P1 0.0738(9) 0.0531(8) 0.0436(7) 0.0155(6) 0.0386(6) 0.0176(6)
N1 0.047(2) 0.071(3) 0.060(3) 0.014(2) 0.0282(19) -0.006(2)
O1 0.079(3) 0.101(3) 0.103(4) 0.063(3) 0.052(3) 0.033(3)
O2 0.0391(15) 0.062(2) 0.0519(19) 0.0213(16) 0.0223(14) 0.0019(14)
O3 0.068(2) 0.063(2) 0.0397(17) 0.0142(16) 0.0256(16) 0.0235(17)
C1 0.0453(19) 0.120(3) 0.070(2) 0.035(2) 0.0219(18) 0.016(2)
C2 0.059(2) 0.130(3) 0.074(2) 0.034(2) 0.017(2) 0.024(2)
C3 0.061(2) 0.140(3) 0.078(3) 0.025(2) 0.008(2) 0.020(2)
C4 0.059(2) 0.140(3) 0.075(2) 0.018(2) 0.009(2) 0.005(2)
C5 0.047(2) 0.129(3) 0.070(2) 0.022(2) 0.0147(18) -0.002(2)
C6 0.0388(16) 0.118(3) 0.063(2) 0.0291(19) 0.0201(15) 0.0021(17)
C7 0.0396(19) 0.106(3) 0.060(2) 0.032(2) 0.0174(18) -0.008(2)
C8 0.0408(15) 0.0521(19) 0.0394(17) 0.0029(14) 0.0142(14) -0.0099(14)
C9 0.0379(15) 0.0511(18) 0.0403(17) 0.0014(14) 0.0125(13) -0.0069(14)
C10 0.0378(15) 0.0500(18) 0.0376(16) 0.0031(15) 0.0114(13) -0.0087(14)
C11 0.0379(15) 0.0485(18) 0.0341(16) 0.0033(14) 0.0120(13) -0.0086(14)
C12 0.0384(15) 0.0493(18) 0.0337(16) 0.0024(14) 0.0112(13) -0.0067(14)
C13 0.0423(15) 0.0497(18) 0.0352(16) 0.0049(14) 0.0121(13) -0.0078(14)
C14 0.039(2) 0.057(3) 0.035(2) 0.011(2) 0.0121(17) 0.0009(19)
C23 0.0496(19) 0.065(2) 0.047(2) 0.0076(19) 0.0234(16) -0.0042(18)
C24 0.0480(16) 0.0584(19) 0.0451(17) 0.0067(14) 0.0239(14) -0.0043(14)
C25 0.049(2) 0.060(2) 0.048(2) 0.0066(17) 0.0254(17) -0.0028(17)
C26 0.0487(16) 0.057(2) 0.0467(18) 0.0003(16) 0.0220(15) -0.0050(15)
C27 0.0396(18) 0.053(2) 0.048(2) -0.0082(17) 0.0173(16) -0.0015(16)
C35 0.181(9) 0.105(6) 0.170(10) 0.085(7) 0.117(8) 0.067(6)

_geom_special_details            
;
 All esds (except the esd in the dihedral angle between two l.s. planes)
 are estimated using the full covariance matrix.  The cell esds are taken
 into account individually in the estimation of esds in distances, angles
 and torsion angles; correlations between esds in cell parameters are only
 used when they are defined by crystal symmetry.  An approximate (isotropic)
 treatment of cell esds is used for estimating esds involving l.s. planes.
;
loop_
_geom_bond_atom_site_label_1
_geom_bond_atom_site_label_2
_geom_bond_distance
_geom_bond_site_symmetry_2
_geom_bond_publ_flag
P1 O3 1.484(3) . ?
P1 C14 1.831(4) . ?
P1 C15 1.720(17) . ?
P1 C15' 1.866(18) . ?
P1 C19 2.020(11) . ?
P1 C19' 1.698(10) . ?
N1 C7 1.419(7) . ?
N1 C8 1.394(6) . ?
N1 C23 1.464(6) . ?
O1 C1 1.345(9) . ?
O1 C35 1.465(7) . ?
O2 C11 1.402(5) . ?
O2 C14 1.418(5) . ?
C1 C2 1.386(10) . ?
C1 C6 1.399(9) . ?
C2 H2 0.9500 . ?
C2 C3 1.416(11) . ?
C3 H3 0.9500 . ?
C3 C4 1.322(11) . ?
C4 H4 0.9500 . ?
C4 C5 1.407(10) . ?
C5 H5 0.9500 . ?
C5 C6 1.370(10) . ?
C6 C7 1.524(8) . ?
C7 H7A 0.9900 . ?
C7 H7B 0.9900 . ?
C8 C9 1.403(6) . ?
C8 C13 1.393(6) . ?
C9 H9 0.9500 . ?
C9 C10 1.375(6) . ?
C10 H10 0.9500 . ?
C10 C11 1.374(6) . ?
C11 C12 1.386(6) . ?
C12 H12 0.9500 . ?
C12 C13 1.385(6) . ?
C13 H13 0.9500 . ?
C14 H14A 0.9900 . ?
C14 H14B 0.9900 . ?
C15 C16 1.486(10) . ?
C15 C17 1.487(10) . ?
C15 C18 1.487(10) . ?
C15' C16' 1.773(19) . ?
C15' C17' 1.53(2) . ?
C15' C18' 1.42(2) . ?
C16 H16A 0.9800 . ?
C16 H16B 0.9800 . ?
C16 H16C 0.9800 . ?
C16' H16D 0.9800 . ?
C16' H16E 0.9800 . ?
C16' H16F 0.9800 . ?
C17 H17A 0.9800 . ?
C17 H17B 0.9800 . ?
C17 H17C 0.9800 . ?
C17' H17D 0.9800 . ?
C17' H17E 0.9800 . ?
C17' H17F 0.9800 . ?
C18 H18A 0.9800 . ?
C18 H18B 0.9800 . ?
C18 H18C 0.9800 . ?
C18' H18D 0.9800 . ?
C18' H18E 0.9800 . ?
C18' H18F 0.9800 . ?
C19 C20 1.526(8) . ?
C19 C21 1.526(8) . ?
C19 C22 1.526(8) . ?
C19' C20' 1.537(13) . ?
C19' C21' 1.522(15) . ?
C19' C22' 1.535(15) . ?
C20 H20A 0.9800 . ?
C20 H20B 0.9800 . ?
C20 H20C 0.9800 . ?
C20' H20D 0.9800 . ?
C20' H20E 0.9800 . ?
C20' H20F 0.9800 . ?
C21 H21A 0.9800 . ?
C21 H21B 0.9800 . ?
C21 H21C 0.9800 . ?
C21' H21D 0.9800 . ?
C21' H21E 0.9800 . ?
C21' H21F 0.9800 . ?
C22 H22A 0.9800 . ?
C22 H22B 0.9800 . ?
C22 H22C 0.9800 . ?
C22' H22D 0.9800 . ?
C22' H22E 0.9800 . ?
C22' H22F 0.9800 . ?
C23 H23A 0.9900 . ?
C23 H23B 0.9900 . ?
C23 C24 1.521(7) . ?
C24 C25 1.413(7) . ?
C24 C26 1.376(7) . ?
C25 H25 0.9500 . ?
C25 C26 1.348(7) 3_776 ?
C26 C27 1.391(7) . ?
C27 H27C 0.9900 . ?
C27 H27D 0.9900 . ?
C27 H27A 0.9900 . ?
C27 H27B 0.9900 . ?
C27 O4 1.411(6) . ?
C27 O4' 1.505(6) . ?
O4 C28 1.6087 . ?
C28 H28 1.0000 . ?
C28 C29 1.5430 . ?
C28 C33 1.5675 . ?
C29 H29A 0.9900 . ?
C29 H29B 0.9900 . ?
C29 C30 1.5424 . ?
C30 H30A 0.9900 . ?
C30 H30B 0.9900 . ?
C30 C31 1.5152 . ?
C31 H31A 0.9900 . ?
C31 H31B 0.9900 . ?
C31 C32 1.5171 . ?
C32 H32A 0.9800 . ?
C32 H32B 0.9800 . ?
C32 H32C 0.9800 . ?
C33 H33A 0.9900 . ?
C33 H33B 0.9900 . ?
C33 C34 1.5679 . ?
C34 H34A 0.9800 . ?
C34 H34B 0.9800 . ?
C34 H34C 0.9800 . ?
C35 H35A 0.9800 . ?
C35 H35B 0.9800 . ?
C35 H35C 0.9800 . ?
O4' C28' 1.5616 . ?
C28' H28' 1.0000 . ?
C28' C29' 1.5435 . ?
C28' C33' 1.5678 . ?
C29' H29C 0.9900 . ?
C29' H29D 0.9900 . ?
C29' C30' 1.5441 . ?
C32' H32D 0.9800 . ?
C32' H32E 0.9800 . ?
C32' H32F 0.9800 . ?
C32' C31' 1.5128 . ?
C34' H34D 0.9800 . ?
C34' H34E 0.9800 . ?
C34' H34F 0.9800 . ?
C34' C33' 1.5683 . ?
C30' H30C 0.9900 . ?
C30' H30D 0.9900 . ?
C30' C31' 1.5166 . ?
C31' H31C 0.9900 . ?
C31' H31D 0.9900 . ?
C33' H33C 0.9900 . ?
C33' H33D 0.9900 . ?

loop_
_geom_angle_atom_site_label_1
_geom_angle_atom_site_label_2
_geom_angle_atom_site_label_3
_geom_angle
_geom_angle_site_symmetry_1
_geom_angle_site_symmetry_3
_geom_angle_publ_flag
O3 P1 C14 107.8(2) . . ?
O3 P1 C15 117.3(4) . . ?
O3 P1 C15' 108.4(5) . . ?
O3 P1 C19 107.9(3) . . ?
O3 P1 C19' 112.3(4) . . ?
C14 P1 C15' 104.8(6) . . ?
C14 P1 C19 99.4(3) . . ?
C15 P1 C14 115.4(4) . . ?
C15 P1 C19 107.3(5) . . ?
C19' P1 C14 114.6(4) . . ?
C19' P1 C15' 108.4(7) . . ?
C7 N1 C23 117.5(4) . . ?
C8 N1 C7 122.1(4) . . ?
C8 N1 C23 120.4(4) . . ?
C1 O1 C35 120.3(7) . . ?
C11 O2 C14 115.9(3) . . ?
O1 C1 C2 124.7(7) . . ?
O1 C1 C6 113.5(6) . . ?
C2 C1 C6 121.8(8) . . ?
C1 C2 H2 120.7 . . ?
C1 C2 C3 118.7(7) . . ?
C3 C2 H2 120.7 . . ?
C2 C3 H3 120.1 . . ?
C4 C3 C2 119.9(7) . . ?
C4 C3 H3 120.1 . . ?
C3 C4 H4 119.5 . . ?
C3 C4 C5 121.0(8) . . ?
C5 C4 H4 119.5 . . ?
C4 C5 H5 119.3 . . ?
C6 C5 C4 121.5(7) . . ?
C6 C5 H5 119.3 . . ?
C1 C6 C7 120.3(6) . . ?
C5 C6 C1 117.0(6) . . ?
C5 C6 C7 122.7(6) . . ?
N1 C7 C6 114.8(6) . . ?
N1 C7 H7A 108.6 . . ?
N1 C7 H7B 108.6 . . ?
C6 C7 H7A 108.6 . . ?
C6 C7 H7B 108.6 . . ?
H7A C7 H7B 107.5 . . ?
N1 C8 C9 121.4(4) . . ?
C13 C8 N1 121.0(4) . . ?
C13 C8 C9 117.5(4) . . ?
C8 C9 H9 119.6 . . ?
C10 C9 C8 120.8(4) . . ?
C10 C9 H9 119.6 . . ?
C9 C10 H10 119.7 . . ?
C11 C10 C9 120.6(4) . . ?
C11 C10 H10 119.7 . . ?
C10 C11 O2 116.1(4) . . ?
C10 C11 C12 120.1(4) . . ?
C12 C11 O2 123.7(4) . . ?
C11 C12 H12 120.4 . . ?
C13 C12 C11 119.2(4) . . ?
C13 C12 H12 120.4 . . ?
C8 C13 H13 119.1 . . ?
C12 C13 C8 121.7(4) . . ?
C12 C13 H13 119.1 . . ?
P1 C14 H14A 109.3 . . ?
P1 C14 H14B 109.3 . . ?
O2 C14 P1 111.8(3) . . ?
O2 C14 H14A 109.3 . . ?
O2 C14 H14B 109.3 . . ?
H14A C14 H14B 107.9 . . ?
C16 C15 P1 99.4(7) . . ?
C16 C15 C17 100.3(11) . . ?
C16 C15 C18 100.1(11) . . ?
C17 C15 P1 123.3(11) . . ?
C17 C15 C18 116.1(14) . . ?
C18 C15 P1 111.9(11) . . ?
C16' C15' P1 104.1(9) . . ?
C17' C15' P1 115.4(11) . . ?
C17' C15' C16' 100.7(13) . . ?
C18' C15' P1 119.6(13) . . ?
C18' C15' C16' 103.8(12) . . ?
C18' C15' C17' 110.4(14) . . ?
C15 C16 H16A 109.5 . . ?
C15 C16 H16B 109.5 . . ?
C15 C16 H16C 109.5 . . ?
H16A C16 H16B 109.5 . . ?
H16A C16 H16C 109.5 . . ?
H16B C16 H16C 109.5 . . ?
C15' C16' H16D 109.5 . . ?
C15' C16' H16E 109.5 . . ?
C15' C16' H16F 109.5 . . ?
H16D C16' H16E 109.5 . . ?
H16D C16' H16F 109.5 . . ?
H16E C16' H16F 109.5 . . ?
C15 C17 H17A 109.5 . . ?
C15 C17 H17B 109.5 . . ?
C15 C17 H17C 109.5 . . ?
H17A C17 H17B 109.5 . . ?
H17A C17 H17C 109.5 . . ?
H17B C17 H17C 109.5 . . ?
C15' C17' H17D 109.5 . . ?
C15' C17' H17E 109.5 . . ?
C15' C17' H17F 109.5 . . ?
H17D C17' H17E 109.5 . . ?
H17D C17' H17F 109.5 . . ?
H17E C17' H17F 109.5 . . ?
C15 C18 H18A 109.5 . . ?
C15 C18 H18B 109.5 . . ?
C15 C18 H18C 109.5 . . ?
H18A C18 H18B 109.5 . . ?
H18A C18 H18C 109.5 . . ?
H18B C18 H18C 109.5 . . ?
C15' C18' H18D 109.5 . . ?
C15' C18' H18E 109.5 . . ?
C15' C18' H18F 109.5 . . ?
H18D C18' H18E 109.5 . . ?
H18D C18' H18F 109.5 . . ?
H18E C18' H18F 109.5 . . ?
C20 C19 P1 116.6(7) . . ?
C20 C19 C21 113.6(8) . . ?
C21 C19 P1 105.8(7) . . ?
C22 C19 P1 108.2(6) . . ?
C22 C19 C20 105.3(9) . . ?
C22 C19 C21 107.0(9) . . ?
C20' C19' P1 118.3(7) . . ?
C21' C19' P1 112.9(7) . . ?
C21' C19' C20' 110.5(9) . . ?
C21' C19' C22' 106.8(9) . . ?
C22' C19' P1 103.2(7) . . ?
C22' C19' C20' 103.7(8) . . ?
C19 C20 H20A 109.5 . . ?
C19 C20 H20B 109.5 . . ?
C19 C20 H20C 109.5 . . ?
H20A C20 H20B 109.5 . . ?
H20A C20 H20C 109.5 . . ?
H20B C20 H20C 109.5 . . ?
C19' C20' H20D 109.5 . . ?
C19' C20' H20E 109.5 . . ?
C19' C20' H20F 109.5 . . ?
H20D C20' H20E 109.5 . . ?
H20D C20' H20F 109.5 . . ?
H20E C20' H20F 109.5 . . ?
C19 C21 H21A 109.5 . . ?
C19 C21 H21B 109.5 . . ?
C19 C21 H21C 109.5 . . ?
H21A C21 H21B 109.5 . . ?
H21A C21 H21C 109.5 . . ?
H21B C21 H21C 109.5 . . ?
C19' C21' H21D 109.5 . . ?
C19' C21' H21E 109.5 . . ?
C19' C21' H21F 109.5 . . ?
H21D C21' H21E 109.5 . . ?
H21D C21' H21F 109.5 . . ?
H21E C21' H21F 109.5 . . ?
C19 C22 H22A 109.5 . . ?
C19 C22 H22B 109.5 . . ?
C19 C22 H22C 109.5 . . ?
H22A C22 H22B 109.5 . . ?
H22A C22 H22C 109.5 . . ?
H22B C22 H22C 109.5 . . ?
C19' C22' H22D 109.5 . . ?
C19' C22' H22E 109.5 . . ?
C19' C22' H22F 109.5 . . ?
H22D C22' H22E 109.5 . . ?
H22D C22' H22F 109.5 . . ?
H22E C22' H22F 109.5 . . ?
N1 C23 H23A 108.6 . . ?
N1 C23 H23B 108.6 . . ?
N1 C23 C24 114.6(4) . . ?
H23A C23 H23B 107.6 . . ?
C24 C23 H23A 108.6 . . ?
C24 C23 H23B 108.6 . . ?
C25 C24 C23 122.4(4) . . ?
C26 C24 C23 120.4(4) . . ?
C26 C24 C25 117.1(4) . . ?
C24 C25 H25 119.4 . . ?
C26 C25 C24 121.1(5) 3_776 . ?
C26 C25 H25 119.4 3_776 . ?
C24 C26 C27 114.5(4) . . ?
C25 C26 C24 121.7(5) 3_776 . ?
C25 C26 C27 123.7(5) 3_776 . ?
C26 C27 H27C 107.7 . . ?
C26 C27 H27D 107.7 . . ?
C26 C27 H27A 107.6 . . ?
C26 C27 H27B 107.6 . . ?
C26 C27 O4 119.0(4) . . ?
C26 C27 O4' 118.4(4) . . ?
H27C C27 H27D 107.1 . . ?
H27A C27 H27B 107.0 . . ?
O4 C27 H27A 107.6 . . ?
O4 C27 H27B 107.6 . . ?
O4' C27 H27C 107.7 . . ?
O4' C27 H27D 107.7 . . ?
C27 O4 C28 108.0(3) . . ?
O4 C28 H28 93.0 . . ?
C29 C28 O4 88.5 . . ?
C29 C28 H28 93.0 . . ?
C29 C28 C33 154.1 . . ?
C33 C28 O4 116.3 . . ?
C33 C28 H28 93.0 . . ?
C28 C29 H29A 106.4 . . ?
C28 C29 H29B 106.4 . . ?
H29A C29 H29B 106.5 . . ?
C30 C29 C28 123.6 . . ?
C30 C29 H29A 106.4 . . ?
C30 C29 H29B 106.4 . . ?
C29 C30 H30A 107.8 . . ?
C29 C30 H30B 107.8 . . ?
H30A C30 H30B 107.2 . . ?
C31 C30 C29 117.8 . . ?
C31 C30 H30A 107.8 . . ?
C31 C30 H30B 107.8 . . ?
C30 C31 H31A 108.8 . . ?
C30 C31 H31B 108.8 . . ?
C30 C31 C32 113.9 . . ?
H31A C31 H31B 107.7 . . ?
C32 C31 H31A 108.8 . . ?
C32 C31 H31B 108.8 . . ?
C31 C32 H32A 109.5 . . ?
C31 C32 H32B 109.5 . . ?
C31 C32 H32C 109.5 . . ?
H32A C32 H32B 109.5 . . ?
H32A C32 H32C 109.5 . . ?
H32B C32 H32C 109.5 . . ?
C28 C33 H33A 108.6 . . ?
C28 C33 H33B 108.6 . . ?
C28 C33 C34 114.5 . . ?
H33A C33 H33B 107.6 . . ?
C34 C33 H33A 108.6 . . ?
C34 C33 H33B 108.6 . . ?
C33 C34 H34A 109.5 . . ?
C33 C34 H34B 109.5 . . ?
C33 C34 H34C 109.5 . . ?
H34A C34 H34B 109.5 . . ?
H34A C34 H34C 109.5 . . ?
H34B C34 H34C 109.5 . . ?
O1 C35 H35A 109.5 . . ?
O1 C35 H35B 109.5 . . ?
O1 C35 H35C 109.5 . . ?
H35A C35 H35B 109.5 . . ?
H35A C35 H35C 109.5 . . ?
H35B C35 H35C 109.5 . . ?
C27 O4' C28' 109.8(3) . . ?
O4' C28' H28' 107.3 . . ?
O4' C28' C33' 109.0 . . ?
C29' C28' O4' 116.4 . . ?
C29' C28' H28' 107.3 . . ?
C29' C28' C33' 109.1 . . ?
C33' C28' H28' 107.3 . . ?
C28' C29' H29C 108.6 . . ?
C28' C29' H29D 108.6 . . ?
C28' C29' C30' 114.7 . . ?
H29C C29' H29D 107.6 . . ?
C30' C29' H29C 108.6 . . ?
C30' C29' H29D 108.6 . . ?
H32D C32' H32E 109.5 . . ?
H32D C32' H32F 109.5 . . ?
H32E C32' H32F 109.5 . . ?
C31' C32' H32D 109.5 . . ?
C31' C32' H32E 109.5 . . ?
C31' C32' H32F 109.5 . . ?
H34D C34' H34E 109.5 . . ?
H34D C34' H34F 109.5 . . ?
H34E C34' H34F 109.5 . . ?
C33' C34' H34D 109.5 . . ?
C33' C34' H34E 109.5 . . ?
C33' C34' H34F 109.5 . . ?
C29' C30' H30C 101.7 . . ?
C29' C30' H30D 101.7 . . ?
H30C C30' H30D 104.7 . . ?
C31' C30' C29' 141.1 . . ?
C31' C30' H30C 101.7 . . ?
C31' C30' H30D 101.7 . . ?
C32' C31' C30' 129.9 . . ?
C32' C31' H31C 104.8 . . ?
C32' C31' H31D 104.8 . . ?
C30' C31' H31C 104.8 . . ?
C30' C31' H31D 104.8 . . ?
H31C C31' H31D 105.8 . . ?
C28' C33' C34' 113.5 . . ?
C28' C33' H33C 108.9 . . ?
C28' C33' H33D 108.9 . . ?
C34' C33' H33C 108.9 . . ?
C34' C33' H33D 108.9 . . ?
H33C C33' H33D 107.7 . . ?

_shelx_res_file                  
;
TITL OCH544P21C in P2(1)/c
    och544p21c.res
    created by SHELXL-2018/3 at 00:09:42 on 06-Apr-2018
CELL 0.71073 21.0973 11.579 14.9601 90 109.03 90
ZERR 2 0.0005 0.0003 0.0004 0 0.002 0
LATT 1
SYMM -X,0.5+Y,0.5-Z
SFAC C H N O P
UNIT 144 224 4 16 4
DFIX 2.6 P1 C16
SADI 0.003 C15 C16 C15 C18 C15 C17 C15 C18
SADI 0.003 C19 C20 C19 C21 C19 C22 C19 C20
DELU 0.003 0.006 $C
SIMU 0.003 0.006 2 $C

L.S. 8
PLAN  20
SIZE 0.21 0.32 0.42
TEMP -123.15
BOND $H
fmap 2
acta
REM <olex2.extras>
REM <HklSrc "%./OCH544P21C.hkl">
REM </olex2.extras>

WGHT    0.200000
FVAR       0.15260   0.50329
P1    5    0.549232    0.858687    0.634453    11.00000    0.07383    0.05309 =
         0.04358    0.01546    0.03857    0.01763
N1    3    0.814934    1.011196    0.362294    11.00000    0.04719    0.07104 =
         0.05967    0.01424    0.02816   -0.00619
O1    4    0.802910    1.315469    0.216536    11.00000    0.07932    0.10106 =
         0.10333    0.06259    0.05180    0.03264
O2    4    0.643665    0.843558    0.549053    11.00000    0.03910    0.06216 =
         0.05191    0.02129    0.02228    0.00194
O3    4    0.497068    0.943028    0.637772    11.00000    0.06771    0.06319 =
         0.03974    0.01422    0.02562    0.02354
C1    1    0.771788    1.226071    0.162542    11.00000    0.04530    0.11991 =
         0.06989    0.03454    0.02194    0.01601
C2    1    0.741825    1.230366    0.065245    11.00000    0.05923    0.13041 =
         0.07414    0.03393    0.01734    0.02417
AFIX  43
H2    2    0.741854    1.299833    0.031470    11.00000   -1.20000
AFIX   0
C3    1    0.711174    1.129191    0.017175    11.00000    0.06069    0.13995 =
         0.07827    0.02519    0.00810    0.02007
AFIX  43
H3    2    0.691274    1.129759   -0.049668    11.00000   -1.20000
AFIX   0
C4    1    0.710291    1.033923    0.065465    11.00000    0.05877    0.13956 =
         0.07533    0.01786    0.00894    0.00543
AFIX  43
H4    2    0.688206    0.967147    0.033074    11.00000   -1.20000
AFIX   0
C5    1    0.741562    1.029915    0.164097    11.00000    0.04682    0.12923 =
         0.06995    0.02150    0.01467   -0.00165
AFIX  43
H5    2    0.740812    0.959940    0.196892    11.00000   -1.20000
AFIX   0
C6    1    0.773064    1.124628    0.213911    11.00000    0.03882    0.11795 =
         0.06276    0.02910    0.02005    0.00209
C7    1    0.807948    1.122586    0.320600    11.00000    0.03961    0.10556 =
         0.06025    0.03216    0.01738   -0.00804
AFIX  23
H7A   2    0.853092    1.157053    0.334626    11.00000   -1.20000
H7B   2    0.782315    1.171916    0.350690    11.00000   -1.20000
AFIX   0
C8    1    0.771515    0.970866    0.408385    11.00000    0.04085    0.05207 =
         0.03941    0.00287    0.01421   -0.00985
C9    1    0.790331    0.881687    0.475350    11.00000    0.03788    0.05111 =
         0.04029    0.00142    0.01254   -0.00685
AFIX  43
H9    2    0.833774    0.848605    0.490584    11.00000   -1.20000
AFIX   0
C10   1    0.746612    0.841619    0.519185    11.00000    0.03784    0.05001 =
         0.03756    0.00309    0.01140   -0.00869
AFIX  43
H10   2    0.759948    0.780505    0.563776    11.00000   -1.20000
AFIX   0
C11   1    0.683819    0.889110    0.499126    11.00000    0.03788    0.04849 =
         0.03405    0.00334    0.01197   -0.00856
C12   1    0.663635    0.977549    0.433543    11.00000    0.03839    0.04928 =
         0.03370    0.00239    0.01115   -0.00667
AFIX  43
H12   2    0.620436    1.011158    0.419926    11.00000   -1.20000
AFIX   0
C13   1    0.707240    1.016314    0.388105    11.00000    0.04231    0.04970 =
         0.03520    0.00493    0.01207   -0.00785
AFIX  43
H13   2    0.692931    1.075474    0.341877    11.00000   -1.20000
AFIX   0
C14   1    0.587571    0.911384    0.548591    11.00000    0.03928    0.05729 =
         0.03516    0.01062    0.01208    0.00090
AFIX  23
H14A  2    0.553833    0.909806    0.484552    11.00000   -1.20000
H14B  2    0.601988    0.992475    0.563619    11.00000   -1.20000
AFIX   0
PART 1
C15   1    0.527384    0.715026    0.624464    21.00000    0.08718
PART 0
PART 2
C15'  1    0.506988    0.720988    0.582984   -21.00000    0.08262
PART 0
PART 1
C16   1    0.482878    0.713434    0.524341    11.00000    0.11687
AFIX 137
H16A  2    0.439363    0.747205    0.519909    11.00000   -1.50000
H16B  2    0.476469    0.633560    0.501485    11.00000   -1.50000
H16C  2    0.503451    0.758485    0.485602    11.00000   -1.50000
AFIX   0
PART 0
PART 2
C16'  1    0.444931    0.764214    0.476434    11.00000    0.11025
AFIX 137
H16D  2    0.424355    0.695632    0.440121    11.00000   -1.50000
H16E  2    0.465690    0.811219    0.439057    11.00000   -1.50000
H16F  2    0.410453    0.809682    0.491239    11.00000   -1.50000
AFIX   0
PART 0
PART 1
C17   1    0.574781    0.620843    0.622415    21.00000    0.09085
AFIX 137
H17A  2    0.566458    0.596002    0.556956    21.00000   -1.50000
H17B  2    0.568193    0.555392    0.659979    21.00000   -1.50000
H17C  2    0.620937    0.649048    0.648959    21.00000   -1.50000
AFIX   0
PART 0
PART 2
C17'  1    0.548922    0.638895    0.544708   -21.00000    0.08843
AFIX 137
H17D  2    0.519853    0.578987    0.506056   -21.00000   -1.50000
H17E  2    0.583619    0.602739    0.597655   -21.00000   -1.50000
H17F  2    0.570135    0.682417    0.505915   -21.00000   -1.50000
AFIX   0
PART 0
PART 1
C18   1    0.477888    0.687902    0.672997    21.00000    0.08926
AFIX 137
H18A  2    0.501237    0.679030    0.740962    21.00000   -1.50000
H18B  2    0.454556    0.615899    0.647506    21.00000   -1.50000
H18C  2    0.445248    0.750896    0.662511    21.00000   -1.50000
AFIX   0
PART 0
PART 2
C18'  1    0.470366    0.657933    0.631454   -21.00000    0.08285
AFIX 137
H18D  2    0.445115    0.711742    0.657571   -21.00000   -1.50000
H18E  2    0.501549    0.613495    0.682941   -21.00000   -1.50000
H18F  2    0.439190    0.605098    0.587261   -21.00000   -1.50000
AFIX   0
PART 0
PART 1
C19   1    0.628115    0.876756    0.754221    21.00000    0.04999
PART 0
PART 2
C19'  1    0.604443    0.830275    0.743365   -21.00000    0.04903
PART 0
PART 1
C20   1    0.689873    0.803625    0.762145    21.00000    0.06040
AFIX 137
H20A  2    0.730274    0.851134    0.786889    21.00000   -1.50000
H20B  2    0.686933    0.774054    0.699539    21.00000   -1.50000
H20C  2    0.692077    0.738717    0.805095    21.00000   -1.50000
AFIX   0
PART 0
PART 2
C20'  1    0.655855    0.733055    0.753004   -21.00000    0.05197
AFIX 137
H20D  2    0.673060    0.736267    0.699604   -21.00000   -1.50000
H20E  2    0.634254    0.658189    0.753278   -21.00000   -1.50000
H20F  2    0.693032    0.742723    0.812274   -21.00000   -1.50000
AFIX   0
PART 0
PART 1
C21   1    0.600308    0.858206    0.835368    21.00000    0.06283
AFIX 137
H21A  2    0.635637    0.873053    0.895668    21.00000   -1.50000
H21B  2    0.584617    0.778379    0.834164    21.00000   -1.50000
H21C  2    0.562811    0.911274    0.828386    21.00000   -1.50000
AFIX   0
PART 0
PART 2
C21'  1    0.570891    0.818708    0.818897   -21.00000    0.05327
AFIX 137
H21D  2    0.605272    0.815854    0.881456   -21.00000   -1.50000
H21E  2    0.544291    0.747574    0.808236   -21.00000   -1.50000
H21F  2    0.541512    0.885247    0.815624   -21.00000   -1.50000
AFIX   0
PART 0
PART 1
C22   1    0.652062    1.001718    0.760270    21.00000    0.06568
AFIX 137
H22A  2    0.615442    1.053441    0.760896    21.00000   -1.50000
H22B  2    0.666039    1.019453    0.705414    21.00000   -1.50000
H22C  2    0.690091    1.012534    0.818388    21.00000   -1.50000
AFIX   0
PART 0
PART 2
C22'  1    0.647598    0.939908    0.766727   -21.00000    0.05260
AFIX 137
H22D  2    0.683182    0.930071    0.827617   -21.00000   -1.50000
H22E  2    0.619488    1.005955    0.770344   -21.00000   -1.50000
H22F  2    0.667681    0.953710    0.717138   -21.00000   -1.50000
AFIX   0
PART 0
C23   1    0.871638    0.940572    0.358827    11.00000    0.04955    0.06488 =
         0.04727    0.00764    0.02340   -0.00424
AFIX  23
H23A  2    0.876643    0.949367    0.295642    11.00000   -1.20000
H23B  2    0.861244    0.858460    0.366218    11.00000   -1.20000
AFIX   0
C24   1    0.938142    0.970202    0.433623    11.00000    0.04798    0.05840 =
         0.04507    0.00674    0.02390   -0.00433
C25   1    0.943489    1.053512    0.504754    11.00000    0.04940    0.06019 =
         0.04800    0.00661    0.02537   -0.00283
AFIX  43
H25   2    0.904229    1.091326    0.507592    11.00000   -1.20000
AFIX   0
C26   1    0.996650    0.919780    0.431368    11.00000    0.04868    0.05683 =
         0.04671    0.00031    0.02199   -0.00497
C27   1    0.987973    0.835544    0.362115    11.00000    0.03963    0.05348 =
         0.04776   -0.00816    0.01728   -0.00146
PART 2
AFIX  23
H27C  2    0.955275    0.865438    0.302993   -21.00000   -1.20000
H27D  2    0.967231    0.767416    0.381458   -21.00000   -1.20000
AFIX  23
PART 0
PART 1
H27A  2    0.982594    0.875504    0.301579    21.00000   -1.20000
H27B  2    0.945141    0.795527    0.355048    21.00000   -1.20000
AFIX   6
O4    4    1.037781    0.750137    0.374035    21.00000    0.18319
C28   1    1.004230    0.641603    0.308552    21.00000    0.11993
AFIX  13
H28   2    1.044268    0.629239    0.287880    21.00000   -1.20000
AFIX   5
C29   1    1.032024    0.563069    0.395965    21.00000    0.12869
AFIX  23
H29A  2    1.025243    0.605169    0.449730    21.00000   -1.20000
H29B  2    1.002388    0.494542    0.384612    21.00000   -1.20000
AFIX   5
C30   1    1.104584    0.517060    0.431191    21.00000    0.12637
AFIX  23
H30A  2    1.103860    0.436343    0.409057    21.00000   -1.20000
H30B  2    1.131161    0.562631    0.400056    21.00000   -1.20000
AFIX   5
C31   1    1.141458    0.518638    0.536690    21.00000    0.13039
AFIX  23
H31A  2    1.112762    0.556801    0.568697    21.00000   -1.20000
H31B  2    1.182662    0.565540    0.549008    21.00000   -1.20000
AFIX   5
C32   1    1.160660    0.399720    0.579535    21.00000    0.12939
AFIX 137
H32A  2    1.121998    0.347846    0.557005    21.00000   -1.50000
H32B  2    1.174643    0.405251    0.648617    21.00000   -1.50000
H32C  2    1.197743    0.369247    0.560658    21.00000   -1.50000
AFIX   5
C33   1    0.957486    0.670276    0.205802    21.00000    0.11378
AFIX  23
H33A  2    0.918818    0.715823    0.209907    21.00000   -1.20000
H33B  2    0.939800    0.597027    0.172989    21.00000   -1.20000
AFIX   5
C34   1    0.992502    0.739150    0.144684    21.00000    0.11720
AFIX 137
H34A  2    0.958320    0.773515    0.090144    21.00000   -1.50000
H34B  2    1.020634    0.686577    0.122565    21.00000   -1.50000
H34C  2    1.020438    0.800410    0.183143    21.00000   -1.50000
AFIX   5
PART 0
C35   1    0.804693    1.428775    0.173889    11.00000    0.18136    0.10506 =
         0.16967    0.08480    0.11741    0.06696
AFIX 137
H35A  2    0.836679    1.426947    0.138890    11.00000   -1.50000
H35B  2    0.818626    1.487427    0.223717    11.00000   -1.50000
H35C  2    0.759965    1.447761    0.130525    11.00000   -1.50000
AFIX   5
PART 2
O4'   4    1.048639    0.794534    0.339341   -21.00000    0.11345
C28'  1    1.031258    0.682050    0.278627   -21.00000    0.11584
AFIX  13
H28'  2    1.074379    0.649329    0.275611   -21.00000   -1.20000
AFIX   5
C29'  1    0.995670    0.585663    0.315445   -21.00000    0.12086
AFIX  23
H29C  2    0.988066    0.519158    0.271614   -21.00000   -1.20000
H29D  2    0.951209    0.614412    0.314254   -21.00000   -1.20000
AFIX   5
C32'  1    1.150757    0.434636    0.519763   -21.00000    0.12380
AFIX 137
H32D  2    1.181759    0.449479    0.583526   -21.00000   -1.50000
H32E  2    1.176315    0.422461    0.476365   -21.00000   -1.50000
H32F  2    1.124134    0.365557    0.520664   -21.00000   -1.50000
AFIX   5
C34'  1    1.021860    0.804259    0.127258   -21.00000    0.12394
AFIX 137
H34D  2    1.028701    0.877063    0.162540   -21.00000   -1.50000
H34E  2    0.993098    0.817840    0.061971   -21.00000   -1.50000
H34F  2    1.065262    0.774003    0.127346   -21.00000   -1.50000
AFIX   5
C30'  1    1.034194    0.542990    0.416376   -21.00000    0.12774
AFIX  23
H30C  2    1.009409    0.581585    0.453919   -21.00000   -1.20000
H30D  2    1.020011    0.461161    0.413077   -21.00000   -1.20000
AFIX   5
C31'  1    1.104546    0.537154    0.486931   -21.00000    0.12896
AFIX  23
H31C  2    1.130728    0.593260    0.463260   -21.00000   -1.20000
H31D  2    1.100727    0.571276    0.545639   -21.00000   -1.20000
AFIX   5
C33'  1    0.987484    0.714433    0.175137   -21.00000    0.11593
AFIX  23
H33C  2    0.944248    0.746581    0.176178   -21.00000   -1.20000
H33D  2    0.977658    0.643297    0.136323   -21.00000   -1.20000
AFIX   0
HKLF 4


REM  OCH544P21C in P2(1)/c
REM wR2 = 0.4875, GooF = S = 1.904, Restrained GooF = 1.951 for all data
REM R1 = 0.1540 for 5179 Fo > 4sig(Fo) and 0.1938 for all 7942 data
REM 327 parameters refined using 207 restraints

END

WGHT      0.2000      0.0000

REM Highest difference peak  1.390,  deepest hole -1.366,  1-sigma level  0.135
Q1    1   1.0585  0.5678  0.3312  11.00000  0.05    1.02
Q2    1   1.1119  0.5087  0.4154  11.00000  0.05    0.94
Q3    1   0.7200  1.1985  0.0428  11.00000  0.05    0.75
Q4    1   1.0887  0.6757  0.4423  11.00000  0.05    0.67
Q5    1   1.1371  0.4418  0.4611  11.00000  0.05    0.66
Q6    1   0.6401  0.6929  0.7346  11.00000  0.05    0.65
Q7    1   0.8201  1.3403  0.2505  11.00000  0.05    0.64
Q8    1   0.5220  0.6615  0.7281  11.00000  0.05    0.61
Q9    1   1.0294  0.6432  0.3568  11.00000  0.05    0.54
Q10   1   0.5684  0.6208  0.5748  11.00000  0.05    0.53
Q11   1   1.0909  0.4438  0.4794  11.00000  0.05    0.52
Q12   1   0.6286  0.8923  0.8410  11.00000  0.05    0.51
Q13   1   1.1687  0.3963  0.6275  11.00000  0.05    0.50
Q14   1   1.1452  0.5279  0.5892  11.00000  0.05    0.48
Q15   1   0.6675  0.7592  0.7619  11.00000  0.05    0.47
Q16   1   0.5442  0.6597  0.5083  11.00000  0.05    0.46
Q17   1   0.9358  1.0363  0.4744  11.00000  0.05    0.45
Q18   1   1.0526  0.7497  0.4166  11.00000  0.05    0.45
Q19   1   0.6994  1.0973  0.0573  11.00000  0.05    0.44
Q20   1   0.7177  0.9883  0.0906  11.00000  0.05    0.44
;
_shelx_res_checksum              62775
_shelx_SHELXL_version_number     2018/3
_olex2_submission_special_instructions 'No special instructions were received'
_exptl_crystal_recrystallization_method 
'Re-crystallisation from solvent: acetonitrile'
